# Supplementary material for: Patient Perceptions of Vascular Access and Quality of Life in Maintenance Hemodialysis: A Multicenter Study on Patient-Centered Outcomes
Source: Healthcare (Basel). 2026 Mar 9;14(5):697. doi: 10.3390/healthcare14050697 (PMC12984611; doi:10.3390/healthcare14050697)
Supplement: Supplementary file 1 [file healthcare-14-00697-s001.zip]

Archive with 1 entries (1 files):
- healthcare-4142450-supplementary.pdf
